# Supplementary material for: Genome Survey Sequencing of Indigofera pseudotinctoria and Identification of Its SSR Markers
Source: Genes (Basel). 2025 Aug 23;16(9):991. doi: 10.3390/genes16090991 (PMC12469494; doi:10.3390/genes16090991)
Supplement: Supplementary file 1 [file genes-16-00991-s001.zip]

Archive with 4 entries (4 files):
- Figure S1. Distribution of I. pseudotinctoria gene in Nr homologous database.pdf
- Figure S2. Top 10 functional terms of genes containing SSR.pdf
- Table S1. Basic function annotation.xls
- Table S2. KOG functional categories.xls
