# Supplementary material for: Genome Survey Sequencing of Indigofera pseudotinctoria and Identification of Its SSR Markers
Source: Genes (Basel). 2025 Aug 23;16(9):991. doi: 10.3390/genes16090991 (PMC12469494; doi:10.3390/genes16090991)
Supplement: Supplementary file 1 [file genes-16-00991-s001.zip › Table S1. Basic function annotation.xls]

## Sheet: Table S1
Anno_Database	Annotated_Number
COG_Annotation	14905
GO_Annotation	28111
KEGG_Annotation	57636
KOG_Annotation	33218
Pfam_Annotation	30525
Swissprot_Annotation	30740
nr_Annotation	58790
All_Annotated	59435
