# Supplementary material for: Genome Survey Sequencing of Indigofera pseudotinctoria and Identification of Its SSR Markers
Source: Genes (Basel). 2025 Aug 23;16(9):991. doi: 10.3390/genes16090991 (PMC12469494; doi:10.3390/genes16090991)
Supplement: Supplementary file 1 [file genes-16-00991-s001.zip › Table S2. KOG functional categories.xls]

## Sheet: Table S2
KOG terms	Number of gene
Function_class_defination
General function prediction only	17453
--	2136
Posttranslational modification, protein turnover, chaperones	1867
Signal transduction mechanisms	1494
Transcription	1086
Function unknown	1059
Carbohydrate transport and metabolism	793
Translation, ribosomal structure and biogenesis	772
Intracellular trafficking, secretion, and vesicular transport	770
RNA processing and modification	710
Secondary metabolites biosynthesis, transport and catabolism	675
Amino acid transport and metabolism	655
Lipid transport and metabolism	526
Energy production and conversion	514
Inorganic ion transport and metabolism	508
Replication, recombination and repair	427
Cytoskeleton	390
Cell cycle control, cell division, chromosome partitioning	357
Chromatin structure and dynamics	201
Nucleotide transport and metabolism	192
Defense mechanisms	188
Cell wall/membrane/envelope biogenesis	167
Coenzyme transport and metabolism	159
Extracellular structures	83
Nuclear structure	35
Cell motility	1
	33218
